# Supplementary material for: Design of a multi-epitope vaccine against Haemophilus parasuis based on pan-genome and immunoinformatics approaches
Source: Front Vet Sci. 2022 Dec 29;9:1053198. doi: 10.3389/fvets.2022.1053198 (PMC9835091; doi:10.3389/fvets.2022.1053198)
Supplement: Supplementary file 2 [file Table_1.XLSX]

## Sheet: 105 HPS strains
Table S1. Information about 105 HPS strains deposited by NCBI
Organism Name	Organism Groups	Strain	BioSample	BioProject	Assembly	Level	Size(Mb)	GC%	CDS
Glaesserella parasuis	Bacteria;Proteobacteria;Gammaproteobacteria	YHP1818	SAMN18175053	PRJNA707125	GCA_017352235.1	Complete	2.31385	40	2088
Glaesserella parasuis	Bacteria;Proteobacteria;Gammaproteobacteria	YHP170504	SAMN15042622	PRJNA635533	GCA_013285285.1	Complete	2.57073	39.5381	2265
Glaesserella parasuis	Bacteria;Proteobacteria;Gammaproteobacteria	HPS412	SAMN12167197	PRJNA551876	GCA_013373555.1	Complete	2.47922	40	2283
Glaesserella parasuis	Bacteria;Proteobacteria;Gammaproteobacteria	GHP1807	SAMN18175496	PRJNA707139	GCA_017352295.1	Complete	2.44055	40.0096	2197
Glaesserella parasuis	Bacteria;Proteobacteria;Gammaproteobacteria	EHP1804	SAMN17711763	PRJNA698302	GCA_016845695.1	Complete	2.43633	39.952	2176
Glaesserella parasuis	Bacteria;Proteobacteria;Gammaproteobacteria	YHP1815	SAMN18175106	PRJNA707131	GCA_017352255.1	Complete	2.35756	39.9	2059
Glaesserella parasuis	Bacteria;Proteobacteria;Gammaproteobacteria	aHPS7	SAMN14142732	PRJNA607662	GCA_011044315.1	Complete	2.35592	39.9	2073
Glaesserella parasuis	Bacteria;Proteobacteria;Gammaproteobacteria	GHP1808	SAMN18175488	PRJNA707138	GCA_017352275.1	Complete	2.3179	40	2116
Glaesserella parasuis	Bacteria;Proteobacteria;Gammaproteobacteria	KL0318	SAMN02996424	PRJNA258333	GCA_000742795.1	Complete	2.28088	40	2037
Glaesserella parasuis	Bacteria;Proteobacteria;Gammaproteobacteria	LHDR_HPS_1_2	SAMN16967641	PRJNA681738	GCA_015832095.1	Complete	2.27927	40	2002
Glaesserella parasuis	Bacteria;Proteobacteria;Gammaproteobacteria	SC1401	SAMN04620679	PRJNA317522	GCA_001611775.1	Complete	2.27754	40	1974
Glaesserella parasuis	Bacteria;Proteobacteria;Gammaproteobacteria	sHPS7	SAMN14142481	PRJNA607642	GCA_011044275.1	Complete	2.27621	40	2050
Glaesserella parasuis	Bacteria;Proteobacteria;Gammaproteobacteria	vHPS7	SAMN14142694	PRJNA607655	GCA_011044295.1	Complete	2.27584	39.9	1977
Glaesserella parasuis	Bacteria;Proteobacteria;Gammaproteobacteria	GZ20170512	SAMN08449831	PRJNA432467	GCA_009831435.1	Complete	2.26689	40	2028
Glaesserella parasuis	Bacteria;Proteobacteria;Gammaproteobacteria	HPS-1	SAMN11633338	PRJNA542552	GCA_008330065.1	Complete	2.32641	40	2095
Glaesserella parasuis	Bacteria;Proteobacteria;Gammaproteobacteria	SH03	SAMN02953022	PRJNA257533	GCA_000740985.1	Complete	2.26593	40	2033
Glaesserella parasuis	Bacteria;Proteobacteria;Gammaproteobacteria	SH0104	SAMN07764636	PRJNA413741	GCA_003288155.1	Complete	2.24833	40	2003
Glaesserella parasuis str. Nagasaki	Bacteria;Proteobacteria;Gammaproteobacteria	Nagasaki	SAMN04571789	PRJNA315893	GCA_002777455.1	Complete	2.34896	40	2211
Glaesserella parasuis 29755	Bacteria;Proteobacteria;Gammaproteobacteria	29755	SAMN06464217	PRJNA377707	GCA_003286935.1	Complete	2.3526	40	2171
Glaesserella parasuis D74	Bacteria;Proteobacteria;Gammaproteobacteria	D74	SAMN04571787	PRJNA315891	GCA_002777395.1	Complete	2.47916	39.6649	2176
Glaesserella parasuis SH0165	Bacteria;Proteobacteria;Gammaproteobacteria	SH0165	SAMN02603313	PRJNA31099	GCA_000021885.1	Complete	2.26916	40	2048
Glaesserella parasuis	Bacteria;Proteobacteria;Gammaproteobacteria	CCUG 3712	SAMN06308701	PRJNA302716	GCA_002015085.1	Scaffold	2.32904	39.9	2157
Glaesserella parasuis	Bacteria;Proteobacteria;Gammaproteobacteria	H87	SAMN12920540	PRJNA576017	GCA_009797225.1	Contig	2.22106	39.9	1955
Glaesserella parasuis	Bacteria;Proteobacteria;Gammaproteobacteria	H157	SAMN13065564	PRJNA578573	GCA_009797365.1	Contig	2.47566	39.6	2190
Glaesserella parasuis	Bacteria;Proteobacteria;Gammaproteobacteria	H90	SAMN12920542	PRJNA576017	GCA_009796525.1	Contig	2.22187	39.9	1963
Glaesserella parasuis	Bacteria;Proteobacteria;Gammaproteobacteria	H110	SAMN12885543	PRJNA575320	GCA_009796365.1	Contig	2.21302	39.9	1948
Glaesserella parasuis	Bacteria;Proteobacteria;Gammaproteobacteria	H106	SAMN12885513	PRJNA575316	GCA_009796895.1	Contig	2.21302	39.9	1948
Glaesserella parasuis	Bacteria;Proteobacteria;Gammaproteobacteria	H134	SAMN12916175	PRJNA575934	GCA_009796905.1	Scaffold	2.23024	40	1992
Glaesserella parasuis	Bacteria;Proteobacteria;Gammaproteobacteria	H112	SAMN12886260	PRJNA575332	GCA_009796375.1	Contig	2.21773	39.9	1952
Glaesserella parasuis	Bacteria;Proteobacteria;Gammaproteobacteria	131	SAMN04240914	PRJNA301181	GCA_001938125.1	Scaffold	2.32611	39.6	2096
Glaesserella parasuis	Bacteria;Proteobacteria;Gammaproteobacteria	H159	SAMN13075358	PRJNA578844	GCA_009796695.1	Contig	2.32307	40	2086
Glaesserella parasuis	Bacteria;Proteobacteria;Gammaproteobacteria	H39	SAMN04230867	PRJNA301181	GCA_001938405.1	Scaffold	2.45443	39.5	2218
Glaesserella parasuis	Bacteria;Proteobacteria;Gammaproteobacteria	H80	SAMN12918838	PRJNA575960	GCA_009797125.1	Contig	2.16811	40	1949
Glaesserella parasuis	Bacteria;Proteobacteria;Gammaproteobacteria	H78	SAMN12918837	PRJNA575960	GCA_009797145.1	Scaffold	2.16645	40	1958
Glaesserella parasuis	Bacteria;Proteobacteria;Gammaproteobacteria	F9	SAMN02689465	PRJNA241369	GCA_000731865.1	Contig	2.48199	39.6	2278
Glaesserella parasuis	Bacteria;Proteobacteria;Gammaproteobacteria	H100	SAMN12871374	PRJNA574880	GCA_009796335.1	Contig	2.22415	40	2006
Glaesserella parasuis	Bacteria;Proteobacteria;Gammaproteobacteria	H140	SAMN12916210	PRJNA580184	GCA_009797525.1	Contig	2.16747	40	1953
Glaesserella parasuis	Bacteria;Proteobacteria;Gammaproteobacteria	H40	SAMN12923963	PRJNA576045	GCA_009796625.1	Scaffold	2.21196	39.9	2003
Glaesserella parasuis	Bacteria;Proteobacteria;Gammaproteobacteria	H49	SAMN12916214	PRJNA575941	GCA_009796475.1	Scaffold	2.35237	39.7	2108
Glaesserella parasuis	Bacteria;Proteobacteria;Gammaproteobacteria	H178	SAMN13150982	PRJNA580048	GCA_009797435.1	Contig	2.44476	39.6	2224
Glaesserella parasuis	Bacteria;Proteobacteria;Gammaproteobacteria	H38	SAMN04230866	PRJNA301181	GCA_001938325.1	Scaffold	2.4602	39.6	2213
Glaesserella parasuis	Bacteria;Proteobacteria;Gammaproteobacteria	HPS4	SAMN04230859	PRJNA301181	GCA_001938285.1	Scaffold	2.21245	39.9	2010
Glaesserella parasuis	Bacteria;Proteobacteria;Gammaproteobacteria	H160	SAMN13088887	PRJNA578950	GCA_009796655.1	Contig	2.38398	39.9	2156
Glaesserella parasuis	Bacteria;Proteobacteria;Gammaproteobacteria	YT	SAMN04230858	PRJNA301181	GCA_001938365.1	Scaffold	2.19711	39.9	1987
Glaesserella parasuis	Bacteria;Proteobacteria;Gammaproteobacteria	K3	SAMN04230868	PRJNA301181	GCA_001938335.1	Scaffold	2.49073	39.5	2258
Glaesserella parasuis	Bacteria;Proteobacteria;Gammaproteobacteria	H61	SAMN12917598	PRJNA575955	GCA_009797005.1	Contig	2.25566	40	2066
Glaesserella parasuis	Bacteria;Proteobacteria;Gammaproteobacteria	H164	SAMN13088897	PRJNA578954	GCA_009797405.1	Contig	2.16411	39.8	1975
Glaesserella parasuis	Bacteria;Proteobacteria;Gammaproteobacteria	H46	SAMN12916209	PRJNA575941	GCA_009796885.1	Contig	2.15884	40	1941
Glaesserella parasuis	Bacteria;Proteobacteria;Gammaproteobacteria	CZ2501	SAMN13403700	PRJNA592029	GCA_009827955.1	Scaffold	2.15858	39.9	1941
Glaesserella parasuis	Bacteria;Proteobacteria;Gammaproteobacteria	H82	SAMN12920539	PRJNA576017	GCA_009797235.1	Contig	2.32943	40	2165
Glaesserella parasuis	Bacteria;Proteobacteria;Gammaproteobacteria	16	SAMN04230857	PRJNA301181	GCA_001938295.1	Scaffold	2.19819	39.9	1998
Glaesserella parasuis	Bacteria;Proteobacteria;Gammaproteobacteria	H64	SAMN12917599	PRJNA575955	GCA_009797055.1	Contig	2.14534	39.9	1917
Glaesserella parasuis	Bacteria;Proteobacteria;Gammaproteobacteria	H259	SAMN12919854	PRJNA575964	GCA_009797165.1	Contig	2.16926	39.8	1981
Glaesserella parasuis	Bacteria;Proteobacteria;Gammaproteobacteria	H33	SAMN12920972	PRJNA576039	GCA_009797355.1	Scaffold	2.26686	40	2066
Glaesserella parasuis	Bacteria;Proteobacteria;Gammaproteobacteria	H115	SAMN12886261	PRJNA575332	GCA_009796425.1	Contig	2.18171	39.9	1985
Glaesserella parasuis	Bacteria;Proteobacteria;Gammaproteobacteria	H19	SAMN12868418	PRJNA574729	GCA_009796325.1	Contig	2.29746	39.8	2066
Glaesserella parasuis	Bacteria;Proteobacteria;Gammaproteobacteria	H52	SAMN12917589	PRJNA575955	GCA_009797065.1	Contig	2.18542	40	1974
Glaesserella parasuis	Bacteria;Proteobacteria;Gammaproteobacteria	H201	SAMN13151329	PRJNA580084	GCA_009797475.1	Contig	2.25022	39.8	2047
Glaesserella parasuis	Bacteria;Proteobacteria;Gammaproteobacteria	HPS6	SAMN04230870	PRJNA301181	GCA_001938355.1	Scaffold	2.19334	39.9	1984
Glaesserella parasuis	Bacteria;Proteobacteria;Gammaproteobacteria	H263	SAMN12920517	PRJNA576015	GCA_009797205.1	Scaffold	2.15987	40	1929
Glaesserella parasuis	Bacteria;Proteobacteria;Gammaproteobacteria	H60	SAMN12917590	PRJNA575955	GCA_009796485.1	Contig	2.13879	39.9	1935
Glaesserella parasuis	Bacteria;Proteobacteria;Gammaproteobacteria	H47	SAMN04230883	PRJNA301181	GCA_001938255.1	Scaffold	2.20956	39.9	2060
Glaesserella parasuis	Bacteria;Proteobacteria;Gammaproteobacteria	H74	SAMN12918836	PRJNA575960	GCA_009797135.1	Contig	2.25943	39.9	2089
Glaesserella parasuis	Bacteria;Proteobacteria;Gammaproteobacteria	H12	SAMN04230877	PRJNA301181	GCA_001938205.1	Scaffold	2.18609	40	2008
Glaesserella parasuis	Bacteria;Proteobacteria;Gammaproteobacteria	H92	SAMN12920543	PRJNA576017	GCA_009796565.1	Contig	2.28017	40	2116
Glaesserella parasuis	Bacteria;Proteobacteria;Gammaproteobacteria	H36	SAMN04230881	PRJNA301181	GCA_001938245.1	Scaffold	2.24297	39.9	2095
Glaesserella parasuis	Bacteria;Proteobacteria;Gammaproteobacteria	H43	SAMN12916205	PRJNA575941	GCA_009796435.1	Scaffold	2.26743	39.9	2059
Glaesserella parasuis	Bacteria;Proteobacteria;Gammaproteobacteria	H105	SAMN12877725	PRJNA575109	GCA_009796955.1	Contig	2.17444	39.9	1978
Glaesserella parasuis	Bacteria;Proteobacteria;Gammaproteobacteria	H35	SAMN04230880	PRJNA301181	GCA_001938215.1	Scaffold	2.24792	39.9	2098
Glaesserella parasuis	Bacteria;Proteobacteria;Gammaproteobacteria	H68	SAMN12918835	PRJNA575960	GCA_009796535.1	Contig	2.14047	40	1969
Glaesserella parasuis	Bacteria;Proteobacteria;Gammaproteobacteria	H45	SAMN12916207	PRJNA575941	GCA_009796465.1	Contig	2.10198	39.7	1899
Glaesserella parasuis	Bacteria;Proteobacteria;Gammaproteobacteria	Hp100/13	SAMN05948859	PRJNA271652	GCA_001877015.1	Scaffold	2.47296	40.4	2391
Glaesserella parasuis	Bacteria;Proteobacteria;Gammaproteobacteria	H25	SAMN12917597	PRJNA575956	GCA_009796985.1	Contig	2.08249	39.7	1968
Glaesserella parasuis SW114	Bacteria;Proteobacteria;Gammaproteobacteria	SW114	SAMN02470068	PRJNA184679	GCA_000444565.1	Contig	1.93854	39.7	1724
Glaesserella parasuis 84-15995	Bacteria;Proteobacteria;Gammaproteobacteria	84-15995	SAMN02470071	PRJNA184682	GCA_000444625.1	Contig	2.09083	39.8	1959
Glaesserella parasuis 12939	Bacteria;Proteobacteria;Gammaproteobacteria	12939	SAMN02470072	PRJNA184681	GCA_000444605.1	Contig	1.95303	39.8	1756
Glaesserella parasuis 84-17975	Bacteria;Proteobacteria;Gammaproteobacteria	84-17975	SAMN02460616	PRJNA231554	GCA_000558945.1	Scaffold	2.3141	40	2086
Glaesserella parasuis gx033	Bacteria;Proteobacteria;Gammaproteobacteria	gx033	SAMN02469856	PRJNA82233	GCA_000478405.1	Contig	2.12779	39.8	1985
Glaesserella parasuis HPS9	Bacteria;Proteobacteria;Gammaproteobacteria	HPS9	SAMN02769535	PRJNA235354	GCA_000688855.1	Contig	2.1914	39.8	2048
Glaesserella parasuis ST4-1	Bacteria;Proteobacteria;Gammaproteobacteria	ST4-1	SAMN02388246	PRJNA218835	GCA_000690655.1	Contig	2.18553	39.9	2050
Glaesserella parasuis HPS10	Bacteria;Proteobacteria;Gammaproteobacteria	HPS10	SAMN02769537	PRJNA235355	GCA_000688815.1	Contig	2.2704	40	2094
Glaesserella parasuis ST4-2	Bacteria;Proteobacteria;Gammaproteobacteria	ST4-2	SAMN02390865	PRJNA218836	GCA_000690675.1	Contig	2.18899	39.9	2060
Glaesserella parasuis HPS11	Bacteria;Proteobacteria;Gammaproteobacteria	HPS11	SAMN02769536	PRJNA235356	GCA_000688835.1	Contig	2.11218	39.9	1942
Glaesserella parasuis	Bacteria;Proteobacteria;Gammaproteobacteria	CL120103	SAMN06477788	PRJNA377928	GCA_002055565.1	Complete	2.30535	40	0
Glaesserella parasuis ZJ0906	Bacteria;Proteobacteria;Gammaproteobacteria	ZJ0906	SAMN02603634	PRJNA197214	GCA_000439395.1	Complete	2.32474	40.1	2211
Glaesserella parasuis	Bacteria;Proteobacteria;Gammaproteobacteria	H199	SAMN13150987	PRJNA580053	GCA_009797425.1	Contig	2.22199	40	1965
Glaesserella parasuis	Bacteria;Proteobacteria;Gammaproteobacteria	H223	SAMN13151414	PRJNA580091	GCA_009797545.1	Contig	2.42858	39.6	2185
Glaesserella parasuis	Bacteria;Proteobacteria;Gammaproteobacteria	H197	SAMN13151023	PRJNA580059	GCA_009797455.1	Contig	2.29933	39.9	2131
Glaesserella parasuis	Bacteria;Proteobacteria;Gammaproteobacteria	H233	SAMN12916948	PRJNA575943	GCA_009797015.1	Scaffold	2.28354	39.8	2108
Glaesserella parasuis	Bacteria;Proteobacteria;Gammaproteobacteria	H143	SAMN13065543	PRJNA578568	GCA_009797335.1	Contig	2.2038	39.8	2050
Glaesserella parasuis	Bacteria;Proteobacteria;Gammaproteobacteria	H191	SAMN13150925	PRJNA580043	GCA_009796675.1	Contig	2.22802	39.8	2073
Glaesserella parasuis	Bacteria;Proteobacteria;Gammaproteobacteria	H190	SAMN13089056	PRJNA578986	GCA_009797495.1	Contig	2.18237	40	2024
Glaesserella parasuis	Bacteria;Proteobacteria;Gammaproteobacteria	H292	SAMN12920889	PRJNA576034	GCA_009797295.1	Scaffold	2.19306	39.9	2006
Glaesserella parasuis	Bacteria;Proteobacteria;Gammaproteobacteria	H312	SAMN12920921	PRJNA576036	GCA_009797325.1	Scaffold	2.26477	39.7	2063
Glaesserella parasuis	Bacteria;Proteobacteria;Gammaproteobacteria	H285	SAMN12920674	PRJNA576030	GCA_009797245.1	Scaffold	2.14096	39.8	1971
Glaesserella parasuis	Bacteria;Proteobacteria;Gammaproteobacteria	H275	SAMN12920654	PRJNA576027	GCA_009797285.1	Scaffold	2.21272	39.8	2049
Glaesserella parasuis	Bacteria;Proteobacteria;Gammaproteobacteria	H313	SAMN12920959	PRJNA576038	GCA_009796645.1	Scaffold	2.29143	39.9	2189
Glaesserella parasuis	Bacteria;Proteobacteria;Gammaproteobacteria	H222	SAMN13151172	PRJNA580076	GCA_009796725.1	Contig	2.17421	39.8	2035
Glaesserella parasuis	Bacteria;Proteobacteria;Gammaproteobacteria	H27	SAMN12920650	PRJNA576022	GCA_009796575.1	Scaffold	2.17215	39.7	2014
Glaesserella parasuis	Bacteria;Proteobacteria;Gammaproteobacteria	H299	SAMN12920909	PRJNA576035	GCA_009796585.1	Scaffold	2.24773	39.9	2089
Glaesserella parasuis	Bacteria;Proteobacteria;Gammaproteobacteria	H257	SAMN12918834	PRJNA575959	GCA_009797105.1	Scaffold	2.21419	39.8	2060
Glaesserella parasuis SW140	Bacteria;Proteobacteria;Gammaproteobacteria	SW140	SAMN02470067	PRJNA184686	GCA_000444705.1	Contig	1.41342	39.7	1484
Glaesserella parasuis MN-H	Bacteria;Proteobacteria;Gammaproteobacteria	MN-H	SAMN02470070	PRJNA184680	GCA_000444585.1	Contig	1.76109	39.7	1859
Glaesserella parasuis 174	Bacteria;Proteobacteria;Gammaproteobacteria	174	SAMN02470073	PRJNA184685	GCA_000444685.1	Contig	1.36981	40	1433
Glaesserella parasuis H465	Bacteria;Proteobacteria;Gammaproteobacteria	H465	SAMN02470069	PRJNA184683	GCA_000444645.1	Contig	1.49851	39.9	1540
